# Supplementary material for: An Origami Paper-Based Analytical Device for Rapid and Sensitive Analysis of Acrylamide in Foods
Source: Micromachines (Basel). 2021 Dec 23;13(1):13. doi: 10.3390/mi13010013 (PMC8777769; doi:10.3390/mi13010013)
Supplement: Supplementary file 1 [file micromachines-13-00013-s001.zip]

Archive with 1 entries (1 files):
- micromachines-1488983-supplementary.pdf
